# Supplementary material for: Real-Time PCR Protocol for Detection and Quantification of Three Pathogenic Members of the Vibrionaceae Family
Source: Microorganisms. 2022 Oct 18;10(10):2060. doi: 10.3390/microorganisms10102060 (PMC9609007; doi:10.3390/microorganisms10102060)
Supplement: Supplementary file 1 [file microorganisms-10-02060-s001.zip]

Archive with 1 entries (1 files):
- microorganisms-1922511-supplementary.pdf
